# Supplementary material for: The Structure of Maltooctaose-Bound Escherichia coli Branching Enzyme Suggests a Mechanism for Donor Chain Specificity
Source: Molecules. 2023 May 27;28(11):4377. doi: 10.3390/molecules28114377 (PMC10254366; doi:10.3390/molecules28114377)
Supplement: Supplementary file 1 [file molecules-28-04377-s001.zip]

Archive with 1 entries (1 files):
- molecules-2366539-supplementary.pdf
